# Supplementary material for: A Novel Multi-Mode Thermal Therapy for Colorectal Cancer Liver Metastasis: A Pilot Study
Source: Biomedicines. 2022 Jan 26;10(2):280. doi: 10.3390/biomedicines10020280 (PMC8869583; doi:10.3390/biomedicines10020280)
Supplement: Supplementary file 1 [file biomedicines-10-00280-s001.zip]

Archive with 1 entries (1 files):
- biomedicines-1556204-supplementary.pdf
